# Supplementary material for: GvmR – A Novel LysR-Type Transcriptional Regulator Involved in Virulence and Primary and Secondary Metabolism of Burkholderia pseudomallei
Source: Front Microbiol. 2018 May 16;9:935. doi: 10.3389/fmicb.2018.00935 (PMC5964159; doi:10.3389/fmicb.2018.00935)
Supplement: Supplementary file 2 [file Table_2.XLSX]

## Sheet: Tabelle1
Table S2: Genes significantly up-and down regulated by a disruption of BPSL0117 (gvmR).
Gene	Array log2 wt/DgvmR	Function	Mainrolea	Subrolea
BPSL0025	1.05097	hypothetical protein	Unknown function
BPSL0026	-1.50115	Flagellar basal body-associated protein	Cellular processes	Chemotaxis and motility
BPSL0027	-1.30106	flagellar motor switch protein FliM	Cellular processes	Chemotaxis and motility
BPSL0106	-1.0698	hypothetical protein	Unknown function
BPSL0197	1.1382	homoserine O-acetyltransferase (EC 2.3.1.31)	Amino acid metabolism	Cysteine and methionine family
BPSL0226	-1.05168	flagellar export protein FliJ	Cellular processes	Chemotaxis and motility
BPSL0229	-1.19471	flagellar motor switch protein FliG	Cellular processes	Chemotaxis and motility
BPSL0230	-1.30749	flagellar basal-body M-ring protein/flagellar hook-basal body protein (fliF)	Cellular processes	Chemotaxis and motility
BPSL0270	-1.27852	flagellar basal-body rod protein FlgB	Cellular processes	Chemotaxis and motility
BPSL0271	-1.32194	flagellar basal-body rod protein FlgC	Cellular processes	Chemotaxis and motility
BPSL0272	-1.18118	Flagellar hook capping protein	Cellular processes	Chemotaxis and motility
BPSL0284	-1.02239	Chromate transport protein ChrA	Transport and binding proteins	Chromate transport
BPSL0285	-1.1221	Chromate transport protein ChrA	Transport and binding proteins	Chromate transport
BPSL0294	-1.46159	porin, OprB family (TC 1.B.19)	Transport and binding proteins	Unknown substrate
BPSL0302	-1.47514	copper-(or silver)-translocating P-type ATPase	Cellular processes	Detoxification
BPSL0303	-1.73976	hypothetical protein	Unknown function
BPSL0304	-1.59036	hypothetical protein	Unknown function
BPSL0305	-1.65803	hypothetical protein	Unknown function
BPSL0324	1.47752	sodium bile acid symporter family protein	Transport and binding proteins	Unknown substrate
BPSL0347	1.4116	hypothetical protein	Unknown function
BPSL0483	1.01815	hypothetical protein, Acyl-CoA dehydrogenases	Unknown function
BPSL0485	1.00753	hypothetical protein (acyl-CoA ligase (AMP-forming))	Unknown function
BPSL0486	1.39945	diaminopimelate decarboxylase	Amino acid metabolism	Aspartate family
BPSL0487	1.31825	3-oxoacyl-[acyl-carrier-protein] synthase III	Fatty acid and phospholipid metabolism	Other
BPSL0488	1.52816	hypothetical protein, AurF or ferritin like	Unknown function
BPSL0489	1.30302	hypothetical protein	Unknown function
BPSL0490	1.25911	hypothetical protein	Unknown function
BPSL0491	1.39101	acyl carrier protein	Fatty acid and phospholipid metabolism	Other
BPSL0492	1.56228	hypothetical protein	Unknown function
BPSL0493	1.67992	Acyl-CoA synthetases (AMP-forming)/AMP-acid ligases II	Fatty acid and phospholipid metabolism	Other
BPSL0584	-1.01774	hypothetical protein	Unknown function
BPSL0585	-1.27021	hypothetical protein	Unknown function
BPSL0586	-1.36832	hypothetical protein	Unknown function
BPSL0588	-2.16006	hypothetical protein	Unknown function
BPSL0589	-1.06121	hypothetical protein	Unknown function
BPSL0592	-1.00659	hypothetical protein	Unknown function
BPSL0595	-1.30487	hypothetical protein	Unknown function
BPSL0600	-1.18653	hypothetical protein	Unknown function
BPSL0606	1.19282	Hypothetical protein, predicted acyltransferase	Unknown function
BPSL0607	1.12197	Glycosyltransferase	Central intermediary metabolism	Other
BPSL0612	1.48312	hypothetical protein, domain of unknown function (DUF1839)	Unknown function
BPSL0613	1.78756	hypothetical protein ( tRNA synthetase)	Unknown function
BPSL0614	1.55174	Acyl-CoA dehydrogenases	Fatty acid and phospholipid metabolism	other
BPSL0615	1.60983	Acyl carrier protein	Fatty acid and phospholipid metabolism	other
BPSL0617	1.50575	hypothetical protein	Unknown function
BPSL0618	1.33401	Undecaprenyl-phosphate glucose phosphotransferase	Cell envelope	Biosynthesis and degradation of murein sacculus and peptidoglycan
BPSL0619	1.2226	Periplasmic protein involved in polysaccharide export	Transport and binding proteins	Carbohydrates, organic alcohols, and acids
BPSL0631	-1.08607	hypothetical protein	Unknown function
BPSL0692	1.2109	gamma-glutamyltransferase 2. Threonine peptidase. MEROPS family T03	Central intermediary metabolism	other
BPSL0707	-1.21687	hypothetical protein	Unknown function
BPSL0773	-1.05419	Arabinose efflux permease	Transport and binding proteins	Carbohydrates, organic alcohols, and acids
BPSL0935	-1.15743	hypothetical protein	Central intermediary metabolism	Unknown substrate
BPSL0936	-1.58983	Dihydrodipicolinate synthase/N-acetylneuraminate lyase	Central intermediary metabolism	Unknown substrate
BPSL0937	-1.82365	Ribulose-5-phosphate 4-epimerase and related epimerases and aldolases	Central intermediary metabolism	Unknown substrate
BPSL0996	-1.3538	hypothetical protein	Unknown function
BPSL0997	-1.16841	O-methyltransferase	Amino acid metabolism	Tryptophan family
BPSL1008	-1.25328	P pilus assembly protein, chaperone PapD	Cell envelope	Surface structures
BPSL1009	-1.13113	Uncharacterized secreted protein	Cell envelope	Surface structures
BPSL1029	-1.17366	Outer membrane protein (porin)	Transport and binding proteins	Unknown substrate
BPSL1045	-1.04944	hypothetical protein	Unknown function
BPSL1046	-1.10735	hypothetical protein	Unknown function
BPSL1196	1.05392	acetolactate synthase, large subunit (EC 2.2.1.6)	Amino acid metabolism	Pyruvate family
BPSL1254	1.25279	hypothetical protein	Unknown function
BPSL1323	-1.10856	Molecular chaperone (small heat shock protein)	Cellular processes	Adaptations to atypical conditions
BPSL1406	-1.33741	hypothetical protein	Unknown function
BPSL1407	-1.54968	hypothetical protein	Unknown function
BPSL1561	-1.02642	Zn-dependent hydrolases, including glyoxylases	Cellular processes	Toxin production and resistance
BPSL1571	1.17221	hypothetical protein	Unknown function
BPSL1614	-1.63655	hypothetical protein	Unknown function
BPSL1615	-1.76092	hypothetical protein (Rieske domain)	Unknown function
BPSL1616	-1.77531	transporter, CPA2 family (TC 2.A.37)	Transport and binding proteins	Cations and iron carrying compounds
BPSL1617	-1.59477	hypothetical protein (flavoproteins)	Unknown function
BPSL1618	-1.25413	hypothetical protein	Unknown function
BPSL1622	1.13495	hypothetical protein	Unknown function
BPSL1623	1.14658	hypothetical protein, esterase, PHB depolymerase family	Unknown function
BPSL1637	-1.00903	Lipase (class 3)	Central intermediary metabolism	Other
BPSL1671	1.23197	hypothetical protein (DUF2844)	Unknown function
BPSL1774	-1.01044	siderophore biosynthesis-like protein	Cellular processes	Biosynthesis of natural products/secondary metabilites
BPSL1776	-1.20539	Lysine/ornithine N-monooxygenase	Cellular processes	Biosynthesis of natural products/secondary metabilites
BPSL1777	-1.25589	siderophore-related non-ribosomal peptide synthase	Cellular processes	Biosynthesis of natural products/secondary metabilites
BPSL1778	-1.32092	siderophore related no-ribosomal peptide synthase	Cellular processes	Biosynthesis of natural products/secondary metabilites
BPSL1779	-1.05143	ABC-type siderophore export system, fused ATPase and permease components	Transport and binding proteins	Cations and iron carrying compounds
BPSL1781	-1.22236	iron complex transport system substrate-binding protein	Transport and binding proteins	Cations and iron carrying compounds
BPSL1782	-1.09381	ferric iron reductase protein FhuF	Transport and binding proteins	Cations and iron carrying compounds
BPSL1783	-1.26896	iron complex transport system permease protein	Transport and binding proteins	Cations and iron carrying compounds
BPSL1784	-1.13509	iron complex transport system ATP-binding protein	Transport and binding proteins	Cations and iron carrying compounds
BPSL1785	-1.19957	hypothetical protein	Unknown function
BPSL1786	-1.04839	hypothetical protein	Unknown function
BPSL1787	-1.08823	RNA polymerase sigma factor, sigma-70 family	Transcription	DNA interactions
BPSL1840	-1.62443	SOS-response transcriptional repressor, LexA	DNA metabolism	DNA replication, recombination, and repair
BPSL1841	-1.51705	hypothetical protein	Unknown function
BPSL1842	-1.56418	hypothetical protein	Unknown function
BPSL1876	-1.04154	Phospholipase C	Fatty acid and phospholipid metabolism	other
BPSL1897	-1.03679	TadE-like protein	Cell envelope	Surface structures
BPSL1898	-1.23781	Flp pilus assembly protein, protease CpaA	Cell envelope	Surface structures
BPSL1899	-1.48225	Flp pilus assembly protein, pilin Flp	Cell envelope	Surface structures
BPSL1900	-1.70606	hypothetical protein	Unknown function
BPSL1936	1.16894	hypothetical protein	Unknown function
BPSL1954	1.33124	3-oxoacid CoA-transferase, B subunit	Fatty acid and phospholipid metabolism	Acetoacetate metabolism
BPSL1955	1.13188	3-oxoacid CoA-transferase, A subunit	Fatty acid and phospholipid metabolism	Acetoacetate metabolism
BPSL2073	-1.32059	esterase, PHB depolymerase family	Fatty acid and phospholipid metabolism	PHB metabolism
BPSL2139	1.01124	hypothetical protein	Unknown function
BPSL2142	1.88478	Predicted protease	Protein fate	Degradation of proteins, peptides, and glycopeptides
BPSL2188	1.14872	isocitrate lyase (EC 4.1.3.1)	Energy metabolism	TCA cycle
BPSL2285	1.19048	Chaperone protein HscA	Protein fate	Protein folding and stabilization
BPSL2286	1.61768	Co-chaperone protein HscB	Protein fate	Protein folding and stabilization
BPSL2287	1.7552	Iron-binding apoprotein IscA	Biosynthesis of cofactors, prosthetic groups, and carriers	Other
BPSL2288	1.5452	FeS assembly scaffold apoprotein IscU	Biosynthesis of cofactors, prosthetic groups, and carriers	Other
BPSL2289	1.58628	cysteine desulfurase IscS	Biosynthesis of cofactors, prosthetic groups, and carriers	Other
BPSL2290	1.74103	transcriptional regulator IscR	Regulatory functions	DNA interactions
BPSL2333	1.03735	hypothetical protein	Unknown function
BPSL2465	1.00344	hypothetical protein (DUF4088)	Unknown function
BPSL2508	1.66581	hypothetical protein	Unknown function
BPSL2545	-2.34475	methionine synthase (B12-independent) (EC 2.1.1.14)	Amino acid metabolism	Cysteine and methionine family
BPSL2643	1.13576	Undecaprenyl-diphosphatase (EC 3.6.1.27)	Cell envelope	Biosynthesis and degradation of murein sacculus and peptidoglycan
BPSL2657	-1.34453	urease, gamma subunit	Central intermediary metabolism	Nitrogen metabolism
BPSL2702	1.07116	hypothetical protein	Unknown function
BPSL2712	1.48969	Glycerophosphoryl diester phosphodiesterase	Fatty acid and phospholipid metabolism	Degradation
BPSL2715	-1.5274	Carboxypeptidase C (cathepsin A)	Cell envelope	Biosynthesis and degradation of murein sacculus and peptidoglycan
BPSL2738	-1.55307	fumarylacetoacetate hydrolase (EC 3.7.1.2)	Amino acid metabolism	Tyrosine metabolsim
BPSL2739	-2.26888	homogentisate 1,2-dioxygenase (EC 1.13.11.5)	Amino acid metabolism	Tyrosine metabolsim
BPSL2740	-1.46978	MFS transporter, AAHS family, 4-hydroxybenzoate transporter	Transport and binding proteins	Unknown substrate
BPSL2741	-1.77156	Protein of unknown function (DUF2783)	unknown function
BPSL2742	-1.83872	2-polyprenyl-6-methoxyphenol hydroxylase and related FAD-dependent oxidoreductases	Unknown function
BPSL2743	-2.24683	Zn-dependent hydrolases, including glyoxylases	Unknown function
BPSL2973	-3.20961	hypothetical protein	Unknown function
BPSL2974	-3.19663	hypothetical protein	Unknown function
BPSL3019	-1.27061	Peroxiredoxin	Cellular processes	Detoxification
BPSL3020	-1.36006	cell division protein FtsZ	Cellular processes	Cell division
BPSL3021	-1.04284	cell division protein FtsA	Cellular processes	Cell division
BPSL3022	-1.14398	Cell division septal protein	Cellular processes	Cell division
BPSL3023	-1.15572	D-alanine--D-alanine ligase (EC 6.3.2.4)	Cell envelope	Biosynthesis and degradation of murein sacculus and peptidoglycan
BPSL3024	-1.25099	UDP-N-acetylmuramate--L-alanine ligase (EC 6.3.2.8)	Cell envelope	Biosynthesis and degradation of murein sacculus and peptidoglycan
BPSL3025	-1.19242	UDP-N-acetylglucosamine-N-acetylmuramylpentapeptide N-acetylglucosamine transferase	Cell envelope	Biosynthesis and degradation of murein sacculus and peptidoglycan
BPSL3026	-1.21294	cell division-specific peptidoglycan biosynthesis regulator FtsW	Cellular processes	Cell division
BPSL3027	-1.49976	UDP-N-acetylmuramoylalanine--D-glutamate ligase (EC 6.3.2.9)	Cell envelope	Biosynthesis and degradation of murein sacculus and peptidoglycan
BPSL3029	-1.23996	UDP-N-acetylmuramoyl-tripeptide--D-alanyl-D-alanine ligase (EC 6.3.2.10)	Cell envelope	Biosynthesis and degradation of surface polysaccharides and lipopolysaccharides
BPSL3030	-1.23895	UDP-N-acetylmuramoylalanyl-D-glutamate--2,6-diaminopimelate ligase (EC 6.3.2.13)	Cell envelope	Biosynthesis and degradation of murein sacculus and peptidoglycan
BPSL3031	-1.01263	peptidoglycan synthetase FtsI (EC 2.4.1.129)	Cell envelope	Biosynthesis and degradation of murein sacculus and peptidoglycan
BPSL3033	-1.04872	16S rRNA (cytosine(1402)-N(4))-methyltransferase	Cell envelope	Biosynthesis and degradation of surface polysaccharides and lipopolysaccharides
BPSL3034	-1.02471	mraZ protein	Cell envelope	Biosynthesis and degradation of surface polysaccharides and lipopolysaccharides
BPSL3035	-1.10524	Ubiquinone biosynthesis protein COQ7	Biosynthesis of cofactors, prosthetic groups, and carriers	Menaquinone and ubiquinone
BPSL3036	-3.12634	Outer membrane protein (porin)	Transport and binding proteins	Unknown substrate
BPSL3090	1.19963	hypothetical protein	Unknown function
BPSL3091	1.96098	hypothetical protein	Unknown function
BPSL3295	-1.02258	flagellar biosynthetic protein FlhB	Cellular processes	Chemotaxis and motility
BPSL3300	1.08187	Response regulator containing CheY-like receiver, AAA-type ATPase, and DNA-binding domains	Cellular processes	Chemotaxis and motility
BPSL3301	1.09894	Chemotaxis response regulator containing a CheY-like receiver domain and a methylesterase domain	Cellular processes	Chemotaxis and motility
BPSL3303	1.17712	Methylase of chemotaxis methyl-accepting proteins	Cellular processes	Chemotaxis and motility
BPSL3305	1.16544	Chemotaxis signal transduction protein	Cellular processes	Chemotaxis and motility
BPSL3306	1.03171	CheA signal transduction histidine kinase	Cellular processes	Chemotaxis and motility
BPSL3310	-2.39058	Flagellar transcriptional activator (FlhC)	Cellular processes	Chemotaxis and motility
BPSL3311	-1.75198	Flagellar transcriptional activator (FlhD)	Cellular processes	Chemotaxis and motility
BPSL3319	1.06346	Flagellin and related hook-associated proteins	Cellular processes	Chemotaxis and motility
BPSL3320	1.59643	Flagellar capping protein	Cellular processes	Chemotaxis and motility
BPSL3321	1.61234	Flagellar protein FliT	Cellular processes	Chemotaxis and motility
BPSL3336	-1.06128	Uncharacterized protein involved in formation of curli polymers	Cell envelope	Surface structures
BPSL3416	-1.02558	branched-chain amino acid ABC transporter periplasmic substrate binding protein	Transport and binding proteins	Amino acids, peptides and amines
BPSL3417	-1.26823	ranched-chain amino acid ABC transporter ATP-binding subunit; K01996 branched-chain amino acid transport system ATP-binding protein	Transport and binding proteins	Amino acids, peptides and amines
BPSL3418	-1.05151	branched-chain amino acid ABC transporter ATP-binding subunit; K01995 branched-chain amino acid transport system ATP-binding protein	Transport and binding proteins	Amino acids, peptides and amines
BPSS0001	1.03722	hypothetical protein	Unknown function
BPSS0005	1.77632	2-amino-3-ketobutyrate coenzyme A ligase (EC 2.3.1.29)	Amino acid metabolism	Glycine, serine threonine family
BPSS0006	1.95818	L-threonine 3-dehydrogenase (EC 1.1.1.103)	Amino acid metabolism	Glycine, serine threonine family
BPSS0206	-1.23667	methylisocitrate lyase (EC 4.1.3.30)	Energy metabolism	Propanoate metabolism
BPSS0264	1.70127	hypothetical protein (DUF2866)	Unknown function
BPSS0295	-1.09199	Na+/H+-dicarboxylate symporters	Transport and binding proteins	Unknown substrate
BPSS0296	-1.18165	transcriptional regulator, GntR family	Regulatory functions	DNA interactions
BPSS0299	-1.25172	Acyl-CoA synthetases (AMP-forming)/AMP-acid ligases II	Cellular processes	Biosynthesis of natural products/secondary metabilites
BPSS0300	-1.5298	malonyl CoA-acyl carrier protein transacylase	Cellular processes	Biosynthesis of natural products/secondary metabilites
BPSS0301	-1.79663	hypothetical protein	Cellular processes	Biosynthesis of natural products/secondary metabilites
BPSS0302	-1.47355	Acyl-CoA synthetases (AMP-forming)/AMP-acid ligases II	Cellular processes	Biosynthesis of natural products/secondary metabilites
BPSS0303	-1.5849	diaminopimelate decarboxylase (EC 4.1.1.20)	Cellular processes	Biosynthesis of natural products/secondary metabilites
BPSS0304	-1.22261	hypothetical protein	Unknown function
BPSS0305	-1.66646	ketol-acid reductoisomerase (EC 1.1.1.86)	Amino acid metabolism	Pyruvate family
BPSS0306	-1.42724	thioester reductase domain	Cellular processes	Biosynthesis of natural products/secondary metabilites
BPSS0307	-1.62667	NAD-dependent aldehyde dehydrogenases	Amino acid metabolism	Arginine and proline family
BPSS0308	-2.2879	Adenosylmethionine-8-amino-7-oxononanoate aminotransferase	Cellular processes	Biosynthesis of natural products/secondary metabilites
BPSS0309	-2.08133	Probable taurine catabolism dioxygenase	Cellular processes	Biosynthesis of natural products/secondary metabilites
BPSS0310	-2.62565	hypothetical protein	Cellular processes	Biosynthesis of natural products/secondary metabilites
BPSS0311	-1.30573	Thioesterase domain/Beta-ketoacyl synthase, N-terminal domain/Acyl transferase domain/AMP-binding enzyme/Beta-ketoacyl synthase, C-terminal domain/Phosphopantetheine attachment site	Cellular processes	Biosynthesis of natural products/secondary metabilites
BPSS0337	1.44329	hypothetical protein	Unknown function
BPSS0405	1.13847	Glycerophosphoryl diester phosphodiesterase	Fatty acid and phospholipid metabolism	other
BPSS0444	-1.09441	non-heme chloroperoxidase	Cellular processes	Detoxification
BPSS0515	1.32906	Uncharacterized protein conserved in bacteria	Cellular processes	Pathogenesis
BPSS0516	1.46786	type VI secretion protein, VC_A0107 family	Cellular processes	Pathogenesis
BPSS0517	1.56581	type VI secretion protein, EvpB/VC_A0108 family	Cellular processes	Pathogenesis
BPSS0518	1.4767	Hemolysin-coregulated protein (uncharacterized)	Cellular processes	Pathogenesis
BPSS0519	1.28556	Uncharacterized protein conserved in bacteria	Cellular processes	Pathogenesis
BPSS0522	1.05633	type VI secretion ATPase, ClpV1 family	Cellular processes	Pathogenesis
BPSS0523	1.30956	Rhs element Vgr protein	Cellular processes	Pathogenesis
BPSS0524	1.27346	Rhs element Vgr protein	Cellular processes	Pathogenesis
BPSS0528	1.17431	Domain of unknown function (DUF4150)	Cellular processes	Pathogenesis
BPSS0533	1.05597	hypothetical protein	Unknown function
BPSS0534	1.11779	hypothetical protein	Unknown function
BPSS0571	1.00868	hypothetical protein	Unknown function
BPSS0573	1.57834	hypothetical protein	Unknown function
BPSS0608	-1.15651	Probable taurine catabolism dioxygenase	Central intermediary metabolism	Phosphonate and phosphinate metabolism
BPSS0610	-1.17256	phosphoenolpyruvate phosphomutase (EC 5.4.2.9)	Central intermediary metabolism	Phosphonate and phosphinate metabolism
BPSS0658	-3.48009	delta endotoxin, N-terminal domain	Cellular processes	Pathogenesis
BPSS0659	-1.72037	VirK protein	Cellular processes	Pathogenesis
BPSS0663	-1.31414	hypothetical protein	Unknown function
BPSS0664	-1.56613	Response regulators consisting of a CheY-like receiver domain and a winged-helix DNA-binding domain	Regulatory functions	DNA interactions
BPSS0666	-2.1128	Peptidase family M9 N-terminal/Collagenase	Protein fate	Degradation of proteins, peptides, and glycopeptides
BPSS0721	-1.65856	enoyl-[acyl-carrier protein] reductase I	Fatty acid and phospholipid metabolism	Biosynthesis
BPSS0759	1.01682	Purine-cytosine permease and related proteins	Transport and binding proteins	Nucleosides, purines and pyrimidines
BPSS0766	1.05512	Chloride channel protein EriC	Transport and binding proteins	Anions
BPSS0777	1.4094	hypothetical protein	Unknown function
BPSS0828	1.11963	hypothetical protein	Unknown function
BPSS0831	-1.45839	hypothetical protein	Unknown function
BPSS0833	-1.19034	hypothetical protein	Unknown function
BPSS0836	-1.29851	Universal stress protein UspA and related nucleotide-binding proteins	Cellular processes	Adaptations to atypical conditions
BPSS0837	-1.75424	Universal stress protein UspA and related nucleotide-binding proteins	Cellular processes	Adaptations to atypical conditions
BPSS0838	-1.85466	Universal stress protein UspA and related nucleotide-binding proteins	Cellular processes	Adaptations to atypical conditions
BPSS0839	-1.94618	Universal stress protein UspA and related nucleotide-binding proteins	Cellular processes	Adaptations to atypical conditions
BPSS0840	-1.26101	Zn-dependent dehydrogenases	Energy metabolism	Fermentation
BPSS0877	1.36941	N-ethylmaleimide reductase	Central intermediary metabolism	Nitrogen metabolism
BPSS0878	1.63448	transcriptional regulator, ArsR family	Regulatory functions	DNA interactions
BPSS0879	4.46888	Outer membrane protein (porin)	Transport and binding proteins	Unknown substrate
BPSS0908	1.80937	Autotransporter adhesin	Cellular processes	Pathogenesis
BPSS0909	1.94336	Beta-barrel assembly machine subunit BamE	Cellular processes	Pathogenesis
BPSS0933	1.562	methyl-accepting chemotaxis sensory transducer with TarH sensor	Cellular processes	Chemotaxis and motility
BPSS0965	1.28735	bicupin, oxalate decarboxylase family	Central intermediary metabolism	Other
BPSS1044	-2.52836	bacteriophage protein	Unknown function
BPSS1101	-1.00722	hypothetical protein	Unknown function
BPSS1114	-1.10309	membrane protease FtsH catalytic subunit (EC 3.4.24.-)	Cellular processes	Cell division
BPSS1115	-1.53238	hypothetical protein	Unknown function
BPSS1132	-1.58222	SnoaL-like domain	Unknown function
BPSS1133	-1.63106	NADH:flavin oxidoreductases, Old Yellow Enzyme family	Fatty acid and phospholipid metabolism	other
BPSS1140	-1.55332	Universal stress protein UspA and related nucleotide-binding proteins	Cellular processes	Adaptations to atypical conditions
BPSS1141	-1.09721	hypothetical protein	Unknown function
BPSS1162	-1.6966	Response regulator containing a CheY-like receiver domain and an HTH DNA-binding domain	Regulatory functions	DNA interactions
BPSS1163	-2.24168	transcriptional regulator, Crp/Fnr family	Regulatory functions	DNA interactions
BPSS1170	-1.02192	non-ribosomal peptide synthase/polyketide synthase	Cellular processes	Biosynthesis of natural products/secondary metabilites
BPSS1171	-1.09203	non-ribosomal peptide synthase/polyketide synthase	Cellular processes	Biosynthesis of natural products/secondary metabilites
BPSS1172	-1.14841	non-ribosomal peptide synthase/polyketide synthase	Cellular processes	Biosynthesis of natural products/secondary metabilites
BPSS1173	-1.04615	non-ribosomal peptide synthase/polyketide synthase	Cellular processes	Biosynthesis of natural products/secondary metabilites
BPSS1219	1.47817	peptidoglycan synthetase FtsI (EC 2.4.1.129)	Cell envelope	Biosynthesis and degradation of murein sacculus and peptidoglycan
BPSS1222	1.63905	Kef-type potassium/proton antiporter, CPA2 family (TC 2.A.37.1)	Transport and binding proteins	Unknown substrate
BPSS1248	1.3443	GTP cyclohydrolase I (EC 3.5.4.16)	Biosynthesis of cofactors, prosthetic groups, and carriers	Folic acid
BPSS1267	1.37514	Uncharacterized protein conserved in bacteria	Cellular processes	Biosynthesis of natural products/secondary metabilites
BPSS1268	1.03817	Arabinose efflux permease	Cellular processes	Biosynthesis of natural products/secondary metabilites
BPSS1269	1.12359	amino acid adenylation domain	Cellular processes	Biosynthesis of natural products/secondary metabilites
BPSS1270	1.85592	Uncharacterized protein conserved in bacteria	Cellular processes	Biosynthesis of natural products/secondary metabilites
BPSS1271	1.60494	Acyl carrier protein	Cellular processes	Biosynthesis of natural products/secondary metabilites
BPSS1272	1.57398	Acyl-CoA dehydrogenases	Cellular processes	Biosynthesis of natural products/secondary metabilites
BPSS1273	1.76424	Acyl-CoA dehydrogenases	Cellular processes	Biosynthesis of natural products/secondary metabilites
BPSS1274	1.78503	Acyl-CoA synthetases (AMP-forming)/AMP-acid ligases II	Cellular processes	Biosynthesis of natural products/secondary metabilites
BPSS1280	2.44773	hypothetical protein	Unknown function
BPSS1286	1.04226	hypothetical protein	Unknown function
BPSS1334	-1.34415	hypothetical protein	Unknown function
BPSS1346	1.26646	Serine proteases of the peptidase family S9A	Protein fate	Degradation of proteins, peptides, and glycopeptides
BPSS1357	1.47421	MFS transporter, putative metabolite:H+ symporter	Transport and binding proteins	Carbohydrates, organic alcohols, and acids
BPSS1422	1.41108	hypothetical protein	Unknown function
BPSS1429	1.27473	hypothetical protein	Unknown function
BPSS1496	1.8846	type VI secretion protein, VC_A0107 family	Cellular processes	Pathogenesis
BPSS1497	1.98785	type VI secretion protein, EvpB/VC_A0108 family	Cellular processes	Pathogenesis
BPSS1498	3.10777	type VI secretion system effector, Hcp1 family	Cellular processes	Pathogenesis
BPSS1499	2.09359	type VI secretion system lysozyme-like protein	Cellular processes	Pathogenesis
BPSS1500	1.01389	type VI secretion protein, VC_A0110 family	Cellular processes	Pathogenesis
BPSS1512	1.05341	hypothetical protein	Unknown function
BPSS1513	1.01324	hypothetical protein	Unknown function
BPSS1516	1.27827	hypothetical protein	Cellular processes	Pathogenesis
BPSS1517	1.53591	hypothetical protein	Cellular processes	Pathogenesis
BPSS1518	1.53704	transposase	Cellular processes	Pathogenesis
BPSS1521	1.98887	hypothetical protein	Cellular processes	Pathogenesis
BPSS1522	2.0279	two component transcriptional regulator, LuxR family	Cellular processes	Pathogenesis
BPSS1523	1.58207	Tir chaperone protein (CesT) family	Cellular processes	Pathogenesis
BPSS1524	1.65362	SicP binding	Cellular processes	Pathogenesis
BPSS1525	1.17762	SopE GEF domain	Cellular processes	Pathogenesis
BPSS1529	1.75856	type III secretion system translocon protein, IpaD/SipD family	Cellular processes	Pathogenesis
BPSS1530	1.97763	DNA-binding protein H-NS	Cellular processes	Pathogenesis
BPSS1531	1.80769	hypothetical protein	Cellular processes	Pathogenesis
BPSS1532	2.01975	type III secretion system translocon protein, YopB/IpaB/SipB family	Cellular processes	Pathogenesis
BPSS1533	2.17356	type III secretion low calcium response chaperone LcrH/SycD	Cellular processes	Pathogenesis
BPSS1548	1.13201	type III secretion system major needle protein, YscF/MxiH/PrgI family	Cellular processes	Pathogenesis
BPSS1585	-1.56613	hypothetical protein	Unknown function
BPSS1634	1.01318	amino acid adenylation domain	Cellular processes	Biosynthesis of natural products/secondary metabilites
BPSS1637	1.192	Acetyl-CoA hydrolase	Central intermediary metabolism	Itaconate metabolism?
BPSS1638	1.25806	Acyl dehydratase	Central intermediary metabolism	Itaconate metabolism?
BPSS1639	1.03473	Citrate lyase beta subunit	Central intermediary metabolism	Itaconate metabolism?
BPSS1681	1.24362	hypothetical protein	Unknown function
BPSS1685	1.01096	Membrane protein involved in the export of O-antigen and teichoic acid	Cell envelope	Biosynthesis and degradation of surface polysaccharides and lipopolysaccharides
BPSS1686	1.20386	hypothetical protein	Cell envelope	Biosynthesis and degradation of surface polysaccharides and lipopolysaccharides
BPSS1687	1.09683	hypothetical protein, predicted acyltransferases	Central intermediary metabolism	Amino sugar metabolism
BPSS1689	1.16489	hypothetical protein, epimerase	Central intermediary metabolism	Amino sugar metabolism
BPSS1690	1.26269	hypothetical protein	Unknown function
BPSS1691	1.40752	O-succinylhomoserine sulfhydrylase (EC 2.5.1.-)	Amino acid metabolism	Cysteine and methionine family
BPSS1734	-2.07827	sedolisin (EC 3.4.21.101). Serine peptidase. MEROPS family S53	Protein fate	Degradation of proteins, peptides, and glycopeptides
BPSS1795	1.31919	Hemolysins and related proteins containing CBS domains	Cellular processes	Pathogenesis
BPSS1911	-1.30864	hypothetical protein	Unknown function
BPSS1918	-1.10941	zinc-binding alcohol dehydrogenase family protein	Energy metabolism	Fermenation
BPSS1923	-1.89415	hypothetical protein	Unknown function
BPSS1924	-1.45924	hypothetical protein	Unknown function
BPSS1930	-1.035	ABC transport system, exported protein	Transport and binding proteins	Unknown substrate
BPSS1931	-1.69022	ABC-type antimicrobial peptide transport system, ATPase component	Transport and binding proteins	Unknown substrate
BPSS1932	-1.98846	ABC-type transport system, involved in lipoprotein release, permease component	Transport and binding proteins	Unknown substrate
BPSS1933	-1.87138	hypothetical protein	Unknown function
BPSS1934	-2.00769	Universal stress protein UspA and related nucleotide-binding proteins	Cellular processes	Adaptations to atypical conditions
BPSS1936	-1.53671	efflux transporter, outer membrane factor (OMF) lipoprotein, NodT family	Transport and binding proteins	Unknown substrate
BPSS1937	-1.57063	efflux pump	Transport and binding proteins	Unknown substrate
BPSS1938	-1.12799	ABC-type multidrug transport system, ATPase component	Transport and binding proteins	Unknown substrate
BPSS1939	-1.14731	ABC-type multidrug transport system, permease component	Transport and binding proteins	Unknown substrate
BPSS1943	-1.54374	hypothetical protein	Unknown function
BPSS1944	-1.56177	Zn-dependent alcohol dehydrogenases	Energy metabolism	Fermentation
BPSS1945	-1.24666	F0F1-type ATP synthase, gamma subunit	Energy metabolism	ATP-proton motive force interconversion
BPSS1946	-1.26219	F-type H+-transporting ATPase subunit alpha	Energy metabolism	ATP-proton motive force interconversion
BPSS1947	-1.7379	F-type H+-transporting ATPase subunit b	Energy metabolism	ATP-proton motive force interconversion
BPSS1948	-1.50345	F-type H+-transporting ATPase subunit c	Energy metabolism	ATP-proton motive force interconversion
BPSS1949	-1.74796	F-type H+-transporting ATPase subunit a	Energy metabolism	ATP-proton motive force interconversion
BPSS1950	-1.47378	N-ATPase, AtpR subunit	Energy metabolism	ATP-proton motive force interconversion
BPSS1951	-1.2307	hypothetical protein	Energy metabolism	ATP-proton motive force interconversion
BPSS1952	-1.73442	alternate F1F0 ATPase, F1 subunit epsilon	Energy metabolism	ATP-proton motive force interconversion
BPSS1953	-1.5884	ATP synthase, F1 beta subunit	Energy metabolism	ATP-proton motive force interconversion
BPSS1954	-1.73725	polyhydroxyalkanoate synthase	Fatty acid and phospholipid metabolism	PHA/PHB metabolism
BPSS1955	-1.84539	bifunctional enoyl-CoA hydratase/phosphate acetyltransferase	Fatty acid and phospholipid metabolism	Acetate metabolism
BPSS1956	-1.81765	acetate kinase	Fatty acid and phospholipid metabolism	Acetate metabolism
BPSS1957	-1.46573	6-phosphofructokinase (EC 2.7.1.11)	Energy metabolism	Glycolysis/gluconeogenesis
BPSS1958	-1.79924	hypothetical protein (BON domain, osmotic shock)	Unknown function
BPSS1973	-1.19226	sedolisin-B (EC 3.4.21.101)	Protein fate	Degradation of proteins, peptides, and glycopeptides
BPSS1999	-1.79694	High-affinity iron transporter	Transport and binding proteins	Cations and iron carrying compounds
BPSS2000	-1.90524	Cupredoxin-like domain protein	Transport and binding proteins	Cations and iron carrying compounds
BPSS2001	-2.98965	hypothetical protein	Unknown function
BPSS2038	-1.02891	Acyl carrier protein	Fatty acid and phospholipid metabolism	Biosynthesis
BPSS2039	-1.05341	Cyclopropane fatty acid synthase and related methyltransferases	Fatty acid and phospholipid metabolism	Biosynthesis
BPSS2108	-1.25702	hypothetical protein	Unknown function
BPSS2284	-1.70848	Nitroreductase	Central intermediary metabolism	Nitrogen metabolism
BPSS2287	-1.60944	hypothetical protein	Unknown function
BPSS2288	-1.51595	heat shock protein Hsp20	Cellular processes	Adaptations to atypical conditions
BPSS2329	1.2062	(acyl-carrier-protein) S-malonyltransferase	Central intermediary metabolism	Other
BPSS2343	1.05957	Chemotaxis protein CheC, inhibitor of MCP methylation	Regulatory functions	Other
BPSS2344	1.36282	Response regulator containing CheY-like receiver, AAA-type ATPase, and DNA-binding domains	Regulatory functions	Other
a KEGG mainrole and subrole
